# Supplementary material for: Treadmill exercise modulates the medial prefrontal-amygdala neural circuit to improve the resilience against chronic restraint stress
Source: Commun Biol. 2023 Jun 9;6:624. doi: 10.1038/s42003-023-05003-w (PMC10256706; doi:10.1038/s42003-023-05003-w)
Supplement: Supplementary file 3 — Supplementary Data [file 42003_2023_5003_MOESM3_ESM.xlsx]

## Sheet: Fig 1b
Con	Con+Ex	CRS	CRS+Ex
2516.59	2426.83	1665.16	2221.27
2414.75	3092.88	2293.37	2113.81
2520.38	2979.62	2755.44	2255.66
2163.54	2834.61	2388.96	2874.12
2732.38	2280.83	2078.68	2755.69
2513.82	2750.63	2703.63	3335.82
2755.13	2158.03	1601.83	2671.86
3237.34	2507.17	2257.33	3051.08
2532.86	2969.82	2902.26	3367.05

## Sheet: Fig 1c
Con	Con+Ex	CRS	CRS+Ex
22.84	15.76	3.32	25.2
11.88	24.28	15.16	15.6
11.16	19.32	12.16	19.48
28.44	19.36	4.76	14.52
16.44	14.6	7.84	13.48
15.84	18.76	9.4	19.4
16.24	14.44	5.52	14.16
12.8	16.28	8.12	20.84
26.84	19.8	11.8	19.8

## Sheet: Fig 1d
Con	Con+Ex	CRS	CRS+Ex
2629.75	2356.77	2037.7	1733.38
2464.64	2259.59	1542.96	2057.59
2187.12	1600.76	1971.75	1942.65
2370.98	2258.21	1980.31	2252.96
2099.04	2872.43	1808.63	1912.78
2513.93	2129.22	1824.55	2976.49
1862.59	2012.68	2237.11	2701.43
1988.66	1956.57	2539.99	1878.83
1511.77	2147.42	2089.27	1629.85

## Sheet: Fig 1e
Con	Con+Ex	CRS	CRS+Ex
34.84	48	25.48	29.8
32.68	40.32	30.08	43.12
36.68	29.04	23.12	34.56
45.04	31.68	33.84	37.76
42.76	49.44	27.48	35.6
24.52	35.92	18.24	30.08
30.84	32.64	17.36	44.92
29.76	34.08	22.16	30.32
42.28	38.96	25.88	40.64

## Sheet: Fig 1h
Con
Stimulus intensity (pA)	cell 1	cell 2	cell 3	cell 4	cell 5	cell 6	cell 7	cell 8	cell 9	cell 10	cell 11	cell 12	cell 13	cell 14	cell 15	cell 16	cell 17	cell 18	cell 19
30	0	0	0	0	0	0	0	0	0	0	0	0	2	3	0	0	0	0	0
60	2	1	3	1	0	2	0	0	0	2	0	0	5	6	1	2	1	0	0
90	3	2	4	3	2	4	3	2	4	4	1	2	7	8	2	5	4	2	0
120	6	3	6	4	5	6	5	5	5	5	3	4	9	9	2	8	5	4	4
150	8	5	7	6	6	7	5	7	5	6	4	5	9	10	3	9	7	6	5
180	9	5	8	7	7	8	7	9	6	7	6	7	10	11	3	10	8	7	7
210	8	6	9	7	8	9	7	10	8	8	8	8	10	11	2	11	9	9	9
240	9	7	9	8	8	9	8	10	4	8	8	9	10	10	2	12	10	10	10
270	7	7	9	9	8	10	7	12	7	8	9	9	4	6	2	12	8	11	11
300	8	8	10	9	4	10	5	13	5	8	9	10	4	5	2	12	8	12	13
CRS
Stimulus intensity (pA)	cell 1	cell 2	cell 3	cell 4	cell 5	cell 6	cell 7	cell 8	cell 9	cell 10	cell 11	cell 12	cell 13	cell 14	cell 15	cell 16	cell 17	cell 18	cell 19	cell 20
30	0	0	0	0	1	0	0	0	0	0	0	0	0	0	0	1	0	0	0	0
60	0	3	2	0	4	0	1	2	0	0	0	1	0	4	3	4	4	0	0	0
90	4	7	6	2	6	1	4	4	1	1	1	2	3	7	5	6	6	3	0	3
120	7	9	8	5	8	3	6	6	6	5	4	6	5	9	7	8	8	5	2	6
150	9	12	10	7	10	5	8	7	8	7	7	5	7	12	9	11	9	8	6	8
180	10	12	11	9	11	6	9	8	10	8	8	11	8	13	10	13	11	10	8	10
210	12	14	12	10	12	8	10	9	11	9	9	11	9	13	11	15	12	12	10	11
240	13	14	13	11	12	9	11	10	11	10	10	6	6	14	13	16	13	14	11	12
270	14	14	13	12	13	9	11	10	11	10	10	12	5	15	14	17	14	15	12	13
300	14	14	14	12	12	10	12	11	4	10	11	13	8	14	15	19	14	16	13	13
CRS+Ex
Stimulus intensity (pA)	cell 1	cell 2	cell 3	cell 4	cell 5	cell 6	cell 7	cell 8	cell 9	cell 10	cell 11	cell 12	cell 13	cell 14	cell 15	cell 16	cell 17	cell 18	cell 19
30	0	0	0	0	0	0	0	1	0	0	0	0	0	0	0	0	0	0	0
60	0	2	0	2	3	0	2	4	0	1	0	0	2	1	0	0	0	0	0
90	0	3	0	6	5	1	5	6	0	3	4	2	4	3	0	0	2	2	2
120	2	4	2	8	6	2	7	8	2	7	7	4	5	5	0	0	4	3	4
150	5	4	3	9	8	5	9	8	3	8	8	5	5	7	1	0	5	5	6
180	6	5	5	11	8	5	10	10	5	10	9	6	6	9	2	0	7	7	7
210	6	6	5	11	9	6	11	11	6	11	10	7	5	10	1	1	7	9	8
240	7	5	5	12	10	5	12	9	5	12	9	7	6	11	2	4	9	10	9
270	8	3	5	13	10	4	12	10	6	12	9	8	4	10	3	6	10	10	10
300	8	3	6	12	10	5	12	10	8	11	6	5	4	12	3	6	10	11	11
Con+Ex
Stimulus intensity (pA)	cell 1	cell 2	cell 3	cell 4	cell 5	cell 6	cell 7	cell 8	cell 9	cell 10	cell 11	cell 12	cell 13	cell 14	cell 15	cell 16	cell 17
30	3	2	0	0	0	0	0	0	0	0	0	0	0	0	0	0	0
60	5	4	1	0	0	0	0	1	2	1	0	0	0	0	0	0	0
90	7	6	3	1	0	0	0	3	4	1	1	1	3	3	4	1	0
120	8	8	5	3	0	2	2	5	5	3	3	3	5	8	7	3	3
150	10	9	7	5	0	3	3	6	5	8	4	5	6	8	9	4	4
180	11	10	8	6	2	4	4	7	6	7	6	7	7	10	10	5	6
210	11	10	10	8	4	5	5	7	6	5	8	7	8	11	11	7	7
240	12	10	11	10	5	6	6	9	7	4	6	8	2	11	11	8	9
270	11	11	12	11	6	7	7	6	6	4	8	8	3	12	12	9	10
300	10	11	13	11	6	8	8	6	6	4	7	7	3	10	11	10	11

## Sheet: Fig 1j
Con
Stimulus intensity (pA)	cell 1	cell 2	cell 3	cell 4	cell 5	cell 6	cell 7	cell 8	cell 9	cell 10	cell 11	cell 12	cell 13	cell 14
30	0	0	0	0	0	0	0	0	0	0	0	0	0	2
60	4	0	0	0	0	0	0	0	0	2	1	2	2	3
90	7	3	0	2	2	0	0	2	3	5	4	5	5	4
120	10	5	1	4	6	0	3	5	4	7	6	7	8	5
150	12	7	3	6	8	2	5	7	6	9	10	9	11	7
180	13	9	6	8	10	4	8	9	7	9	10	11	12	9
210	15	10	8	9	12	6	10	11	8	11	11	12	13	12
240	16	12	10	10	12	8	11	12	9	10	11	13	14	12
270	17	12	11	11	14	10	13	14	10	12	12	14	13	13
300	18	13	12	12	14	11	14	15	10	13	13	14	13	12
CRS
Stimulus intensity (pA)	cell 1	cell 2	cell 3	cell 4	cell 5	cell 6	cell 7	cell 8	cell 9	cell 10	cell 11	cell 12	cell 13	cell 14
30	0	0	0	0	0	0	0	0	0	0	0	0	0	0
60	0	2	0	2	0	0	0	0	0	0	0	0	0	2
90	0	1	3	4	0	0	0	0	0	0	1	3	0	3
120	3	4	5	6	1	3	1	0	0	0	3	5	0	4
150	6	6	8	8	4	5	3	0	1	1	5	7	0	5
180	8	9	10	10	7	7	5	1	3	4	7	8	1	6
210	10	10	11	11	9	8	5	3	5	6	8	8	1	7
240	11	11	12	12	11	10	7	6	7	8	9	9	3	7
270	12	12	13	13	11	11	7	7	9	10	10	10	5	8
300	13	13	14	13	13	12	6	9	10	12	11	11	6	9
Ex+CRS
Stimulus intensity (pA)	cell 1	cell 2	cell 3	cell 4	cell 5	cell 6	cell 7	cell 8	cell 9	cell 10	cell 11	cell 12	cell 13	cell 14
30	0	0	0	0	0	0	0	0	0	0	0	0	0	0
60	2	1	2	0	2	2	0	0	0	2	2	4	0	3
90	3	2	3	3	4	4	3	2	2	4	5	6	4	5
120	6	5	6	4	6	6	6	4	3	6	7	8	6	7
150	7	7	7	7	8	10	8	6	5	7	10	10	8	9
180	8	8	8	8	10	12	10	7	6	8	12	11	10	10
210	9	9	10	9	11	14	12	8	8	9	14	12	11	11
240	10	10	11	11	12	14	14	9	10	10	15	13	12	12
270	11	12	11	13	12	15	15	10	11	11	16	14	13	13
300	12	13	12	15	12	14	16	10	13	13	15	13	13	14
Con+Ex
Stimulus intensity (pA)	cell 1	cell 2	cell 3	cell 4	cell 5	cell 6	cell 7	cell 8	cell 9	cell 10	cell 11	cell 12	cell 13	cell 14
30	0	0	0	0	0	0	0	0	0	2	0	3	2	2
60	0	2	3	2	0	0	0	0	2	5	3	5	5	5
90	0	5	5	5	0	2	1	3	5	7	5	7	7	7
120	2	6	7	8	0	5	4	5	7	10	7	9	9	9
150	4	8	9	10	1	7	6	7	9	11	9	11	11	11
180	5	10	10	12	3	9	8	8	10	13	10	12	12	12
210	7	10	11	13	5	10	9	10	11	14	11	13	13	12
240	8	11	12	14	6	11	11	11	12	15	12	14	14	13
270	9	12	13	15	8	12	12	12	12	16	13	15	15	14
300	10	13	12	16	9	13	13	13	13	17	14	15	15	14

## Sheet: Fig 1l
Con	CRS	CRS+Ex	Con+Ex
Amplitude	Amplitude	Amplitude	Amplitude
7.04139	11.0643	6.53188	10.7478
10.5764	14.0828	10.5642	9.6392
11.152	9.47569	11.4972	7.4115
9.25361	10.8935	11.7553	11.1782
9.61473	12.8258	9.74939	9.9943
10.6415	18.261	12.9676	11.6003
11.3268	20.1008	12.1969	12.3189
11.1792	18.7839	11.0674	12.9381
13.0888	16.8201	11.7678	13.7788
10.4971	13.866	12.3649	14.0964
9.92645	19.2342	11.6559	10.0311
12.3189	15.7853	9.5058	9.6381

## Sheet: Fig 1m
Con	CRS	CRS+Ex	Con+Ex
Frequency（Hz）	Frequency（Hz）	Frequency（Hz）	Frequency（Hz）
0.7811	1.41667	1.35	1.325
0.6	1.175	0.958333	0.875
1.175	1.43333	1.51667	0.8667
0.941667	1.2	0.275	0.3083
1.68333	2.53333	0.65	1.3583
1.00833	2.275	1.40833	0.6083
0.666667	2.63333	0.525	0.6083
0.483333	1.05833	0.825	1.8333
1.7	1.15833	2.05	0.5167
0.891667	1.65	0.908333	0.95
0.925	1.325	0.783333	0.8583
0.858333	2.0333	0.883333	1.5333

## Sheet: Fig 1o
Con	CRS	CRS+Ex	Con+Ex
Amplitude	Amplitude	Amplitude	Amplitude
15.884	12.8351	17.008	20.4815
12.3475	10.6611	14.2771	18.3751
11.9921	10.4438	12.7262	14.9347
19.4532	15.3398	12.6953	14.2815
14.7507	16.1224	11.8577	15.7853
12.69	10.4158	19.7169	15.3222
22.9601	10.3751	23.2003	14.0991
20.0133	9.41885	16.05	13.1799
19.5309	10.7035	11.6855	21.6904
16.4677	11.5476	15.8369	19.693
17.9965	12.04	16.0788	14.5472
24.0411	14.1689	21.4918	17.998

## Sheet: Fig 1p
	Con	CRS	CRS+Ex	Con+Ex
	Frequency（Hz）	Frequency（Hz）	Frequency（Hz）	Frequency（Hz）
cell 1	2.383	1.525	2.967	2.9917
cell 2	2.208	1.492	2.725	2.0083
cell 3	1.833	1.475	2.908	3.1083
cell 4	1.825	1.817	2.2	1.875
cell 5	2.317	2.1	2.375	1.9333
cell 6	1.8	1.717	1.875	1.6083
cell 7	2.275	1.85	2.992	2.7167
cell 8	2.008	1.45	2.3	1.4
cell 9	2.358	1.683	1.5	1.7917
cell 10	2.683	0.917	1.467	1.7333
cell 11	1.942	0.817	1.708	2.5833
cell 12	3.1167	1.333	1.875	2.8583

[truncated: 23 more sheets: Fig 1r, Fig 1s, Fig 1u, Fig 1v, Fig 2d, Fig 2e, Fig 2f, Fig 2g, Fig 2h, Fig 3d, Fig 3e, Fig 3f, Fig 3g, Fig 3h, Fig 4c, Fig 4f, Fig 4i, Fig 4l, Fig 4r, Fig 5d …]
